# Supplementary material for: Elucidating the effects of organic vs. conventional cropping practice and rhizobia inoculation on rhizosphere microbial diversity and yield of peanut
Source: Environ Microbiome. 2023 Jul 18;18:60. doi: 10.1186/s40793-023-00517-6 (PMC10355010; doi:10.1186/s40793-023-00517-6)
Supplement: Supplementary file 1 — Supplementary Material 1 [file 40793_2023_517_MOESM1_ESM.xlsx]

## Sheet: TableS1
Supplementary Table S1. ANOVA for alpha diversity indices
A. Chao1	Df	Sum Sq	Mean Sq	F value	Pr(>F)
Block	2	16962.1	8481.03
CultivationType	1	941672	941672	3.45993	0.203951
Ea	2	544330	272165
Inoculum	2	16262.9	8131.43	0.182454	0.836595
CultivationType:Inoculum	2	211298	105649	2.37056	0.155428
Eb	8	356537	44567.1
Genotype	4	290900	72725	4.51386	0.00355231	**
Genotype:CultivationType	4	167413	41853.2	2.59772	0.047796	*
Genotype:Inoculum	8	93423.9	11678	0.724823	0.668784
Genotype:CultivationType:Inoculum	8	144487	18060.9	1.12099	0.366471
Ec	48	773352	16111.5
B. Shannon's index	Df	Sum Sq	Mean Sq	F value	Pr(>F)
Block	2	0.10239	0.0511951
CultivationType	1	4.45363	4.45363	5.72255	0.139176
Ea	2	1.55652	0.77826
Inoculum	2	0.211382	0.105691	1.07952	0.384548
CultivationType:Inoculum	2	0.64142	0.32071	3.27569	0.0913573
Eb	8	0.783248	0.097906
Genotype	4	2.90784	0.72696	7.2518	0.000118792	***
Genotype:CultivationType	4	0.888563	0.222141	2.21597	0.0812068
Genotype:Inoculum	8	0.762769	0.0953461	0.951127	0.484622
Genotype:CultivationType:Inoculum	8	2.25775	0.282219	2.81528	0.0121121	*
Ec	48	4.81178	0.100245
C. Simpson's index	Df	Sum Sq	Mean Sq	F value	Pr(>F)
Block	2	0.000519838	0.000259919
CultivationType	1	0.00409161	0.00409161	10.436	0.083934
Ea	2	0.000784132	0.000392066
Inoculum	2	0.000203618	0.000101809	0.590237	0.576633
CultivationType:Inoculum	2	0.000812112	0.000406056	2.3541	0.157045
Eb	8	0.00137991	0.000172489
Genotype	4	0.00484372	0.00121093	7.51207	8.77743e-05	***
Genotype:CultivationType	4	0.00102225	0.000255562	1.58539	0.193414
Genotype:Inoculum	8	0.00139862	0.000174828	1.08456	0.389965
Genotype:CultivationType:Inoculum	8	0.00505609	0.000632012	3.92072	0.00124942	**
Ec	48	0.0077375	0.000161198
D. Pielou's evenness	Df	Sum Sq	Mean Sq	F value	Pr(>F)
Block	2	0.00315287	0.00157644
CultivationType	1	0.0431172	0.0431172	7.24966	0.114689
Ea	2	0.011895	0.00594748
Inoculum	2	0.00401783	0.00200892	1.3824	0.305025
CultivationType:Inoculum	2	0.00628409	0.00314204	2.16215	0.177546
Eb	8	0.0116256	0.00145321
Genotype	4	0.0380734	0.00951836	7.70161	7.05643e-05	***
Genotype:CultivationType	4	0.00963219	0.00240805	1.94843	0.11762
Genotype:Inoculum	8	0.012093	0.00151163	1.2231	0.306228
Genotype:CultivationType:Inoculum	8	0.0326186	0.00407732	3.29909	0.00442836	**
Ec	48	0.0593228	0.00123589

## Sheet: TableS2
Supplementary Table S2: ANOVA for yield parameters
A. Yield	Df	Sum.Sq	Mean.Sq	F.value	Pr..F.
Block	2	7.00225e+06	3.50113e+06
CultivationType	1	1.21956e+08	1.21956e+08	23.4646	0.0400731	*
Ea	2	1.03949e+07	5.19743e+06
Inoculum	2	5.01606e+06	2.50803e+06	0.610677	0.566476
CultivationType:Inoculum	2	4.40999e+06	2.20499e+06	0.536891	0.604236
Eb	8	3.28557e+07	4.10697e+06
Genotype	4	3.77214e+08	9.43035e+07	26.925	9.55902e-12	***
Genotype:CultivationType	4	7.63708e+07	1.90927e+07	5.45123	0.00106117	**
Genotype:Inoculum	8	4.20033e+07	5.25042e+06	1.49907	0.182614
Genotype:CultivationType:Inoculum	8	9.60204e+06	1.20026e+06	0.342689	0.944613
Ec	48	1.68118e+08	3.50246e+06
B. Shoot mass	Df	Sum.Sq	Mean.Sq	F.value	Pr..F.
Block	2	1506.57	753.285
CultivationType	1	16085.4	16085.4	12.3162	0.0724775
Ea	2	2612.08	1306.04
Inoculum	2	1719.49	859.746	1.93253	0.206672
CultivationType:Inoculum	2	1462.57	731.283	1.64377	0.252326
Eb	8	3559.05	444.882
Genotype	4	39979.7	9994.93	27.2222	7.98916e-12	***
Genotype:CultivationType	4	7490.62	1872.65	5.10036	0.0016589	**
Genotype:Inoculum	8	4452.5	556.563	1.51585	0.176754
Genotype:CultivationType:Inoculum	8	3596.41	449.552	1.2244	0.305517
Ec	48	17623.7	367.161
C. Pod Number	Df	Sum.Sq	Mean.Sq	F.value	Pr..F.
Block	2	866.935	433.467
CultivationType	1	19454	19454	19.6738	0.0472551	*
Ea	2	1977.65	988.825
Inoculum	2	225.665	112.832	0.296708	0.751098
CultivationType:Inoculum	2	427.868	213.934	0.562567	0.590749
Eb	8	3042.25	380.281
Genotype	4	50801.9	12700.5	31.8899	5.6144e-13	***
Genotype:CultivationType	4	9215.14	2303.78	5.78463	0.000698338	***
Genotype:Inoculum	8	5973.57	746.696	1.8749	0.0861373
Genotype:CultivationType:Inoculum	8	1844.64	230.579	0.578968	0.789993
Ec	48	19116.5	398.26
D. Nodule Number	Df	Sum.Sq	Mean.Sq	F.value	Pr..F.
Block	2	50138.7	25069.4
CultivationType	1	120919	120919	25.7638	0.0366912	*
Ea	2	9386.76	4693.38
Inoculum	2	6779.67	3389.83	0.76002	0.498661
CultivationType:Inoculum	2	198.31	99.1548	0.0222311	0.978074
Eb	8	35681.5	4460.19
Genotype	4	989452	247363	63.5673	0	***
Genotype:CultivationType	4	59202.2	14800.5	3.80344	0.00914727	**
Genotype:Inoculum	8	17945.9	2243.23	0.576466	0.791985
Genotype:CultivationType:Inoculum	8	19238.1	2404.76	0.617974	0.758398
Ec	48	186785	3891.36
E. Root mass	Df	Sum.Sq	Mean.Sq	F.value	Pr..F.
Block	2	0.0323467	0.0161733
CultivationType	1	15.7586	15.7586	22.0083	0.0425579	*
Ea	2	1.43206	0.716031
Inoculum	2	5.57761	2.7888	1.56372	0.267164
CultivationType:Inoculum	2	2.29731	1.14865	0.644068	0.550359
Eb	8	14.2675	1.78344
Genotype	4	51.9219	12.9805	24.42	4.58138e-11	***
Genotype:CultivationType	4	3.84733	0.961832	1.80948	0.142428
Genotype:Inoculum	8	5.06077	0.632596	1.19009	0.324801
Genotype:CultivationType:Inoculum	8	3.66718	0.458398	0.862376	0.554218
Ec	48	25.5145	0.531552
F. SPAD1	Df	Sum.Sq	Mean.Sq	F.value	Pr..F.
Block	2	26.6889	13.3444
CultivationType	1	141.878	141.878	13.4552	0.0669438
Ea	2	21.0889	10.5444
Inoculum	2	16.1556	8.07778	0.75181	0.502116
CultivationType:Inoculum	2	8.15556	4.07778	0.379524	0.695877
Eb	8	85.9556	10.7444
Genotype	4	5010.49	1252.62	212.009	0	***
Genotype:CultivationType	4	436.178	109.044	18.456	3.04609e-09	***
Genotype:Inoculum	8	57.5111	7.18889	1.21674	0.309744
Genotype:CultivationType:Inoculum	8	28.6222	3.57778	0.605548	0.768564
Ec	48	283.6	5.90833
G. SPAD2	Df	Sum.Sq	Mean.Sq	F.value	Pr..F.
Block	2	4.68889	2.34444
CultivationType	1	90	90	2.49307	0.255104
Ea	2	72.2	36.1
Inoculum	2	33.7556	16.8778	3.36062	0.0872133
CultivationType:Inoculum	2	54.6	27.3	5.43584	0.0322937	*
Eb	8	40.1778	5.02222
Genotype	4	10096.6	2524.15	442.833	0	***
Genotype:CultivationType	4	333.889	83.4722	14.6442	6.88456e-08	***
Genotype:Inoculum	8	86.4667	10.8083	1.8962	0.082461
Genotype:CultivationType:Inoculum	8	47.8444	5.98056	1.04922	0.41374
Ec	48	273.6	5.7
H. SPAD3	Df	Sum.Sq	Mean.Sq	F.value	Pr..F.
Block	2	14.8749	7.43744
CultivationType	1	61.1738	61.1738	2.84908	0.233482
Ea	2	42.9429	21.4714
Inoculum	2	48.5749	24.2874	2.0359	0.192874
CultivationType:Inoculum	2	6.23622	3.11811	0.261376	0.77632
Eb	8	95.4369	11.9296
Genotype	4	5777.28	1444.32	82.4836	0	***
Genotype:CultivationType	4	124.202	31.0504	1.77326	0.149687
Genotype:Inoculum	8	58.2262	7.27828	0.415655	0.905937
Genotype:CultivationType:Inoculum	8	44.6716	5.58394	0.318893	0.954995
Ec	48	840.499	17.5104
